# Supplementary material for: Comparison of sensitivity of rhesus and cynomolgus macaque for acute radiation effects
Source: Sci Rep. 2025 Jul 8;15:24417. doi: 10.1038/s41598-025-10094-y (PMC12238281; doi:10.1038/s41598-025-10094-y)
Supplement: Supplementary file 3 — Supplementary Material 3 [file 41598_2025_10094_MOESM3_ESM.xlsx]

## Sheet: Supp. table 1
Supplementary Table 1. Absolute counts of neutrophils for rhesus and cynomolgus macaques irradiated at 6.5 Gy
	6.5 Gy Rhesus												SD	Average	Count	Std Dev	Std Error
	SD	809095M	807123M	805093M	805115M	RA2588M	RA2688M	RA2708M	RA2796M	RA2693M	RA2698M		-7	2.959	10	1.32076	0.417661
	-7	2.73	2.12	2.09	4.06	4.91	2.69	0.74	2.3	3.06	4.89		-3	1.966	10	0.938772	0.296866
	-3	1.74	2.44	3.34	2.98	2.97	1.98	0.62	0.89	1.39	1.31		-1	1.2475	4	0.471337	0.235668
	-1	1.83	1.43	0.89	0.84								1	3.946	10	1.16446	0.368234
	1	2.72	3.82	5.26	3.1	4.77	4.11	2.67	4.6	5.84	2.57		2	1.688	10	0.610206	0.192964
	2	0.98	1.96	1.72	2.27	2.07	1.78	0.43	2.21	2.19	1.27		3	1.0725	4	0.142683	0.0713413
	3	1.12	0.86	1.15	1.16								4	0.565	10	0.185667	0.058713
	4	0.84	0.57	0.41	0.48	0.58	0.85	0.22	0.61	0.54	0.55		5	0.2375	4	0.0939415	0.0469707
	5	0.36	0.26	0.18	0.15								6	0.183	10	0.0976445	0.0308779
	6	0.15	0.13	0.17	0.08	0.21	0.44	0.12	0.17	0.19	0.17		7	0.13	2	0.0141421	0.01
	7			0.14	0.12								8	0.166	10	0.0631049	0.0199555
	8	0.31	0.14	0.14	0.11	0.16	0.09	0.13	0.22	0.19	0.17		10	0.074	10	0.0427395	0.0135154
	10	0.06	0.04	0.18	0.09	0.04	0.06	0.04	0.09	0.05	0.09		12	0.044	10	0.0195505	0.00618241
	12	0.04	0.02	0.03	0.07	0.05	0.02	0.04	0.08	0.05	0.04		14	0.0411111	9	0.0391933	0.0130644
	14	0.13	0.01	0.05	0.07	0.02		0.04	0.03	0.01	0.01		15	0.0525	4	0.0434933	0.0217466
	15	0.11	0.01	0.03	0.06								16	0.116667	9	0.119164	0.0397213
	16	0.11	0.04	0.01	0.11	0.01		0.08	0.38	0.08	0.23		17	0.0775	4	0.0665207	0.0332603
	17	0.14	0.13	0.02	0.02								18	0.42	7	0.346603	0.131003
	18	0.12	0.24		0.06	0.18		0.7	0.9		0.74		19	0.243333	3	0.196554	0.11348
	19	0.14	0.47		0.12								20	1.50429	7	1.22905	0.464537
	20	0.18	0.87		0.44	1.47		3.72	1.42		2.43		21	0.816667	3	0.557345	0.321783
	21	0.48	1.46		0.51								22	2.97	7	2.43779	0.921399
	22	1.9	2.42		0.68	2.34		6.38	0.68		6.39		24	4.04857	7	2.24831	0.84978
	24	8.07	4.4		1.28	2.7		5.23	2.3		4.36		26	4.48857	7	1.59656	0.603444
	26	3.9	6.6		3.5	5.76		5.51	1.88		4.27		28	3.52714	7	1.36549	0.516106
	28	1.29	3.89		2.87	4.68		4.35	2.49		5.12		30	5.61286	7	5.47017	2.06753
	30	3	3.73		2.88	3.4		5.79	2.7		17.79		34	3.035	6	0.983987	0.401711
	34	3.02	3.18			2.27		2.9	2.02		4.82		38	5.82	7	4.74191	1.79227
	38	2.85	4.42		7.03	4.99		3.87	1.7		15.88		42	4.72714	7	3.13545	1.18509
	42	2.37	5.62		3.63	4.44		3.7	2.04		11.29		50	4.46286	7	1.5138	0.572163
	50	3.98	6.49		3.13	4.72		4.63	2.23		6.06		60	1.85	6	1.21163	0.494645
	60	4.28	1.47		1.39	1.7		1.03	1.23
	6.5 Gy Cynomolgus										SD	Average	Count	Std Dev	Std Error
	SD	UG1838	UG3232	UG3047	UG3392	MB2742	NV1752	NR1009	SB533		-7	7.99	8	3.48452	1.23196
	-7	5.56	8.05	12.8	12.6	6.07	6.48	2.85	9.51		-1	8.88625	8	3.62631	1.2821
	-1	7.03	8.44	11.35	16.42	7.25	8.69	4.27	7.64		1	7.83625	8	3.6166	1.27866
	1	4.86	8.08	6.02	16.4	5.66	7.06	7.08	7.53		2	4.745	8	2.97835	1.05301
	2	3.65	4.03	2.53	11.86	3.59	4.05	3.06	5.19		4	3.52375	8	1.69949	0.600859
	4	2.81	1.77	1.97	5.81	5.29	2.98	2.13	5.43		6	0.74875	8	0.284426	0.10056
	6	0.35	0.98	0.43	0.85	0.6	0.87	1.2	0.71		8	0.75625	8	0.602304	0.212946
	8	0.25	0.75	0.5	0.72	0.56	0.37	2.18	0.72		10	0.48625	8	0.367304	0.129862
	10	0.06	0.25	0.5	0.66	0.41	0.29	1.28	0.44		12	0.21875	8	0.257318	0.0909756
	12	0.06	0.15	0.12	0.14	0.1	0.09	0.84	0.25		14	0.1175	8	0.206103	0.0728685
	14	0.01	0	0.11	0.06	0.06	0.06	0.62	0.02		16	0.045	8	0.07329	0.0259119
	16	0	0.01	0.03	0	0.06	0.02	0.22	0.02		18	0.0533333	6	0.0928799	0.037918
	18		0	0.01	0	0.03		0.04	0.24		20	0.0275	4	0.0170783	0.00853913
	20			0.03		0.05		0.02	0.01		22	0.126667	3	0.0750555	0.0433333
	22					0.17		0.04	0.17		24	0.136667	3	0.130128	0.0751295
	24					0.27		0.13	0.01		26	0.415	2	0.106066	0.075
	26					0.34		0.49			28	1.065	2	1.29401	0.915
	28					0.15		1.98			30	4.47	1	#DIV/0!	#DIV/0!
	30							4.47			34	7.6	1	#DIV/0!	#DIV/0!
	34							7.6			38	5.66	1	#DIV/0!	#DIV/0!
	38							5.66			42	4.27	1	#DIV/0!	#DIV/0!
	42							4.27			50	4.4	1	#DIV/0!	#DIV/0!
	50							4.4			60	2.13	1	#DIV/0!	#DIV/0!
	60							2.13

## Sheet: Supp. table 2
Supplementary Table 2. Absolute counts of lymphocytes for rhesus and cynomolgus macaques irradiated at 6.5 Gy
	6.5 Gy Rhesus												SD	Average	Count	Std Dev	Std Error
	SD	809095M	807123M	805093M	805115M	RA2588M	RA2688M	RA2708M	RA2796M	RA2693M	RA2698M		-7	4.657	10	1.8366	0.580785
	-7	3.15	4.76	3.58	5.21	3.47	9.39	3.17	4.08	4.6	5.16		-3	5.582	10	1.90414	0.602142
	-3	3.41	4.89	5.97	5.08	6.17	9.99	3.96	4.38	4.79	7.18		-1	5.49	4	0.992237	0.496118
	-1	5.93	6.13	4.01	5.89								1	0.459	10	0.229175	0.0724715
	1	0.32	0.66	0.16	0.38	0.58	0.83	0.12	0.57	0.35	0.62		2	0.41	10	0.190321	0.0601849
	2	0.2	0.35	0.15	0.36	0.65	0.68	0.19	0.51	0.48	0.53		3	0.2175	4	0.0457347	0.0228674
	3	0.21	0.28	0.17	0.21								4	0.324	10	0.141751	0.0448256
	4	0.19	0.35	0.23	0.41	0.45	0.22	0.16	0.35	0.26	0.62		5	0.315	4	0.110303	0.0551513
	5	0.25	0.48	0.27	0.26								6	0.274	10	0.0919178	0.029067
	6	0.2	0.43	0.23	0.27	0.36	0.2	0.18	0.22	0.24	0.41		7	0.2475	4	0.115866	0.0579332
	7	0.12	0.4	0.22	0.25								8	0.23	10	0.076449	0.0241753
	8	0.17	0.21	0.15	0.19	0.36	0.17	0.17	0.31	0.24	0.33		10	0.256	10	0.124472	0.0393616
	10	0.21	0.38	0.14	0.26	0.33	0.02	0.17	0.37	0.26	0.42		12	0.202	10	0.105914	0.033493
	12	0.23	0.26	0.16	0.35	0.32	0.01	0.09	0.23	0.12	0.25		14	0.234444	9	0.116416	0.0388055
	14	0.31	0.31	0.17	0.43	0.29		0.09	0.23	0.06	0.22		15	0.2225	4	0.0801561	0.040078
	15	0.3	0.24	0.11	0.24								16	0.195556	9	0.134081	0.0446937
	16	0.31	0.18	0.15	0.2	0.15		0.04	0.48	0.05	0.2		17	0.205	4	0.151987	0.0759934
	17	0.31	0.09	0.06	0.36								18	0.34	7	0.224128	0.0847124
	18	0.39	0.12		0.48	0.06		0.19	0.68		0.46		19	0.463333	3	0.184752	0.106667
	19	0.57	0.25		0.57								20	0.904286	7	0.712551	0.269319
	20	0.55	0.33		0.45	0.58		0.57	2.13		1.72		21	0.613333	3	0.143643	0.0829324
	21	0.67	0.45		0.72								22	1.39429	7	1.50146	0.5675
	22	1.01	0.66		0.99	0.86		0.88	0.58		4.78		24	1.31571	7	0.678868	0.256588
	24	1.62	0.7		1.11	0.99		0.81	1.29		2.69		26	1.29857	7	0.446857	0.168896
	26	1.23	0.69		1.33	1.23		0.88	1.88		1.85		28	1.36286	7	0.318994	0.120568
	28	0.99	1.12		1.78	1.55		1.1	1.28		1.72		30	1.71857	7	0.648059	0.244943
	30	2.82	0.85		1.3	2.1		1.28	1.91		1.77		34	2.04667	6	0.974652	0.3979
	34	3.03	0.77			3.02		1.31	2.65		1.5		38	3.10286	7	1.27136	0.480529
	38	4.57	1.38		2.41	4.87		2.39	2.57		3.53		42	3.36857	7	0.800675	0.302627
	42	3.62	2.08		3.51	4.37		4.06	2.58		3.36		50	3.21429	7	1.02792	0.388519
	50	3.1	3.16		1.93	2.7		4.87	2.47		4.27		60	4.485	6	2.36955	0.967363
	60	5.33	3.97		2.96	3.09		8.9	2.66
	6.5 Gy Cynomolgus										SD	Average	Count	Std Dev	Std Error
	SD	UG1838	UG3232	UG3047	UG3392	MB2742	NV1752	NR1009	SB533		-7	5.26375	8	1.34662	0.476104
	-7	5.94	4.78	7.86	4.63	5.63	5.6	3.32	4.35		-1	5.12	8	1.05568	0.373239
	-1	5.89	4.15	6.34	4.1	5.79	5.6	5.64	3.45		1	0.85625	8	0.340123	0.120252
	1	1.42	1.01	1.02	0.53	1.04	0.5	0.89	0.44		2	0.6975	8	0.293148	0.103643
	2	1.21	0.88	0.79	0.47	0.9	0.49	0.48	0.36		4	0.63375	8	0.257346	0.0909854
	4	0.96	0.67	0.78	0.47	0.99	0.38	0.5	0.32		6	0.5275	8	0.273796	0.0968015
	6	0.77	0.28	0.91	0.4	0.78	0.25	0.61	0.22		8	0.5425	8	0.191218	0.0676057
	8	0.8	0.77	0.59	0.44	0.66	0.29	0.44	0.35		10	0.44	8	0.174028	0.0615282
	10	0.52	0.27	0.79	0.32	0.52	0.26	0.41	0.43		12	0.48625	8	0.210912	0.0745687
	12	0.8	0.43	0.49	0.34	0.81	0.23	0.42	0.37		14	0.2175	8	0.0517549	0.0182981
	14	0.23	0.25	0.32	0.2	0.19	0.15	0.22	0.18		16	0.2075	8	0.139156	0.0491989
	16	0.11	0.12	0.15	0.16	0.46	0.13	0.4	0.13		18	0.245	6	0.180194	0.073564
	18		0.06	0.22	0.03	0.3		0.36	0.5		20	0.2125	4	0.182277	0.0911386
	20			0.05		0.2		0.47	0.13		22	0.266667	3	0.20232	0.116809
	22					0.16		0.5	0.14		24	0.203333	3	0.18037	0.104137
	24					0.19		0.39	0.03		26	0.305	2	0.26163	0.185
	26					0.12		0.49			28	0.26	2	0.254558	0.18
	28					0.08		0.44			30	0.44	1	#DIV/0!	#DIV/0!
	30							0.44			34	1.43	1	#DIV/0!	#DIV/0!
	34							1.43			38	2.45	1	#DIV/0!	#DIV/0!
	38							2.45			42	3.63	1	#DIV/0!	#DIV/0!
	42							3.63			50	3.46	1	#DIV/0!	#DIV/0!
	50							3.46			60	3.71	1	#DIV/0!	#DIV/0!
	60							3.71

## Sheet: Supp. table 3
Supplementary Table 3. Absolute counts of neutrophils for rhesus and cynomolgus macaques irradiated at 5.8 Gy
	5.8 Gy Rhesus												SD	Average	Count	Std Dev	Std Error
	SD	RA1413M	RA1272M	RA1352M	RQ9719M	RA0946M	RA1889M	RA1773M	RA1763M	RA1164M	RA1360M		-7	4.448	10	0.749619	0.23705
	-7	4.34	5.59	4.41	5.14	5.22	3.76	3.78	4.8	4.25	3.19		-3	3.597	10	1.12985	0.357289
	-3	2	3.14	4.96	4.84	3.4	3.13	2.31	5.42	3.37	3.4		1	6.017	10	1.66639	0.52696
	1	3.57	7	6.39	5.8	8.03	4.21	5.05	8.77	6.62	4.73		2	2.982	10	1.24526	0.393787
	2	2.95	3.1	2.8	2.86	6.35	1.99	1.94	2.43	2.61	2.79		4	1.95	10	1.25509	0.396893
	4	1.04	1.25	1.16	3.3	1.9	4.58	1.95	0.34	1.32	2.66		6	0.363	10	0.156351	0.0494424
	6	0.3	0.24	0.31	0.31	0.39	0.28	0.74	0.34	0.51	0.21		8	0.343	10	0.114703	0.0362721
	8	0.3	0.33	0.4	0.4	0.36	0.26	0.58	0.14	0.38	0.28		10	0.133	10	0.0777532	0.0245877
	10	0.07	0.07	0.08	0.25	0.06	0.1	0.11	0.14	0.17	0.28		12	0.095	10	0.0497214	0.0157233
	12	0.06	0.03	0.1	0.06	0.21	0.08	0.11	0.07	0.13	0.1		14	0.048	10	0.038239	0.0120922
	14	0.01	0.02	0.02	0.01	0.09	0.05	0.04	0.06	0.13	0.05		16	0.145556	9	0.210957	0.0703189
	16		0.05	0.02	0.03	0.05	0.4	0.07	0.61	0.03	0.05		18	0.73	9	0.992472	0.330824
	18		0.03	0.04	0.16	0.48	2.59	0.78	2.25	0.19	0.05		20	2.18286	7	2.15474	0.814414
	20				0.49	0.66	5.86	1.84	4.51	1.52	0.4		22	4.79143	7	4.50343	1.70214
	22				1.57	1.48	13.91	5.43	6.58	3	1.57		24	4.76571	7	3.38827	1.28065
	24				1.08	2.22	7.94	8.61	8.15	4.06	1.3		26	4.10833	6	2.79206	1.13986
	26				1.52	3.63		5.71	8.97	2.61	2.21		28	3.58571	7	1.82624	0.690255
	28				1.44	3.28	3.32	4.29	7.23	2.51	3.03		30	3.32143	7	1.48109	0.559798
	30				2.33	3.45	2.58	2.91	6.41	3.6	1.97		34	4.19143	7	1.90853	0.721356
	34				4.12	2.06	5.29	6.24	6.54	3.24	1.85		38	4.26	7	2.46066	0.930044
	38				3.07	2.27	6.09	7.56	6.73	2.7	1.4		42	6.19714	7	1.20969	0.457221
	42				5.05	6.14	6.38	8.62	6.34	5.01	5.84		50	4.05714	7	1.72884	0.65344
	50				3.62	3.41	3.67	6.37	6.07	3.99	1.27		60	3.51857	7	1.47121	0.556064
	60				3.61	2.15	2.46	5.42	4.1	5.18	1.71
	5.8 Gy Cynomolgus										SD	Average	Count	Std Dev	Std Error
	SD	CP176	MB2726	FR3115	MB2355	MB2281	BC2309	MB2883	UG3248		-7	11.535	8	7.42833	2.62631
	-7	3.62	3.66	4.85	10.74	11.9	24.01	15	18.5		-1	7.26375	8	2.22493	0.786631
	-1	6.25	4.24	7.16	11.3	5.65	7.84	9.35	6.32		1	9.23	8	2.04345	0.722468
	1	9.34	6.56	6.07	8.77	10.91	11.87	9.73	10.59		2	5.49375	8	3.23566	1.14398
	2	4.69	2.51	3.34	7.3	3.51	10.65	9.5	2.45		4	4.3775	8	1.83411	0.648456
	4	6.09	3.21	2.63	5.47	2.62	5.34	7.13	2.53		6	1.08875	8	0.502492	0.177658
	6	0.66	0.44	0.97	1.49	1.12	0.99	2.07	0.97		8	0.9275	8	0.341457	0.120723
	8	0.97	0.43	0.9	1.51	0.95	0.51	1.01	1.14		10	0.7025	8	0.412094	0.145697
	10	0.49	0.14	0.95	1.39	0.57	0.34	1.08	0.66		12	0.35125	8	0.18841	0.0666129
	12	0.11	0.08	0.6	0.53	0.36	0.26	0.42	0.45		14	0.26	8	0.236945	0.0837727
	14	0.01	0.02	0.36	0.67	0.09	0.15	0.29	0.49		16	0.06125	8	0.0458063	0.016195
	16	0.02	0	0.13	0.11	0.03	0.04	0.08	0.08		18	0.0283333	6	0.00752773	0.00307318
	18			0.04	0.03	0.03	0.03	0.02	0.02		20	0.06	4	0.0355903	0.0177951
	20				0.09		0.01	0.06	0.08		22	0.283333	3	0.249065	0.143798
	22				0.12			0.16	0.57		24	1.35333	3	1.70814	0.986194
	24				0.5			0.24	3.32		26	2.31333	3	2.32743	1.34374
	26				1.72			0.34	4.88		28	5.285	2	1.03945	0.735
	28				4.55				6.02		30	7.08	2	5.24673	3.71
	30				10.79				3.37		34	10.505	2	4.61741	3.265
	34				13.77				7.24		38	10.38	2	6.7458	4.77
	38				15.15				5.61		42	8.91	2	7.8206	5.53
	42				14.44				3.38		50	5.79	2	3.4224	2.42
	50				8.21				3.37		60	8.36	2	0.226274	0.16
	60				8.52				8.2

## Sheet: Supp. table 4
Supplementary Table 4. Absolute counts of lymphocytes for rhesus and cynomolgus macaques irradiated at 5.8 Gy
	5.8 Gy Rhesus												SD	Average	Count	Std Dev	Std Error
	SD	RA1413M	RA1272M	RA1352M	RQ9719M	RA0946M	RA1889M	RA1773M	RA1763M	RA1164M	RA1360M		-7	4.83	10	1.88353	0.595623
	-7	7.54	3.89	3.39	2.85	8.34	3.64	3.97	5.46	5.78	3.44		-3	5.449	10	1.89629	0.599658
	-3	9.51	4.03	4.27	4.66	7.91	4.59	3.7	4.23	6.16	5.43		1	0.637	10	0.220859	0.0698419
	1	0.51	0.46	0.78	0.38	0.8	0.49	0.6	0.59	1.14	0.62		2	0.431	10	0.191279	0.0604878
	2	0.17	0.24	0.34	0.37	0.83	0.4	0.37	0.45	0.64	0.5		4	0.491	10	0.181687	0.0574543
	4	0.32	0.31	0.47	0.42	0.74	0.51	0.35	0.33	0.79	0.67		6	0.356	10	0.13201	0.0417453
	6	0.2	0.19	0.49	0.38	0.41	0.26	0.3	0.27	0.57	0.49		8	0.543	10	0.205969	0.0651332
	8	0.42	0.37	0.96	0.52	0.66	0.3	0.35	0.56	0.77	0.52		10	0.426	10	0.177964	0.0562771
	10	0.36	0.33	0.57	0.45	0.56	0.06	0.42	0.35	0.73	0.43		12	0.361	10	0.203276	0.0642815
	12	0.19	0.14	0.45	0.24	0.81	0.27	0.33	0.25	0.58	0.35		14	0.319	10	0.153944	0.0486815
	14	0.06	0.17	0.33	0.22	0.52	0.29	0.47	0.29	0.54	0.3		16	0.263333	9	0.144568	0.0481894
	16		0.15	0.11	0.1	0.38	0.18	0.23	0.48	0.45	0.29		18	0.317778	9	0.255087	0.085029
	18		0	0.03	0.08	0.43	0.21	0.29	0.63	0.64	0.55		20	0.747143	7	0.315157	0.119118
	20				0.16	0.56	0.81	0.71	1.06	1.06	0.87		22	1.09571	7	0.402445	0.15211
	22				0.35	1.08	1.12	1.57	0.85	1.36	1.34		24	1.41	7	0.773499	0.292355
	24				0.34	2.19	0.96	2.46	0.76	1.42	1.74		26	1.61333	6	0.831905	0.339624
	26				0.37	2.93		1.66	1.24	1.68	1.8		28	1.24	7	0.737315	0.278679
	28				0.41	2.62	0.59	1.43	0.85	1.31	1.47		30	1.17429	7	0.617437	0.233369
	30				0.49	2.19	0.48	1.41	0.82	1.48	1.35		34	1.67143	7	0.721721	0.272785
	34				0.96	2.72	0.84	2.39	1.27	2.02	1.5		38	1.89286	7	0.730518	0.27611
	38				0.77	2.56	1.32	2.59	1.35	2.38	2.28		42	1.98143	7	0.884165	0.334183
	42				0.77	3.01	1.44	3.25	1.47	1.95	1.98		50	2.43143	7	1.23943	0.46846
	50				1.33	3.58	2.91	3.7	3.11	2.01	0.38		60	3.56571	7	0.899905	0.340132
	60				2.48	4.48	4.02	4.66	3.82	2.6	2.9
	5.8 Gy Cynomolgus										SD	Average	Count	Std Dev	Std Error
	SD	CP176	MB2726	FR3115	MB2355	MB2281	BC2309	MB2883	UG3248		-7	4.3175	8	1.25419	0.443423
	-7	3.21	3.69	4.76	4.49	3.03	3.31	6.6	5.45		-1	4.36875	8	1.34963	0.477166
	-1	4.11	3.04	4.2	3.83	2.98	4.16	7.04	5.59		1	0.705	8	0.132449	0.046828
	1	0.56	0.6	0.66	0.85	0.84	0.82	0.78	0.53		2	0.69625	8	0.153431	0.054246
	2	0.48	0.68	0.63	0.73	0.63	0.85	0.97	0.6		4	0.5725	8	0.0925434	0.032719
	4	0.64	0.45	0.61	0.58	0.53	0.55	0.74	0.48		6	0.35875	8	0.0716016	0.025315
	6	0.4	0.24	0.4	0.27	0.43	0.43	0.34	0.36		8	0.3825	8	0.134457	0.0475376
	8	0.39	0.18	0.52	0.51	0.27	0.29	0.55	0.35		10	0.45875	8	0.151981	0.0537334
	10	0.39	0.14	0.65	0.43	0.51	0.53	0.56	0.46		12	0.5425	8	0.1439	0.0508763
	12	0.45	0.25	0.66	0.48	0.6	0.64	0.68	0.58		14	0.32125	8	0.0959818	0.0339347
	14	0.24	0.16	0.37	0.43	0.25	0.32	0.41	0.39		16	0.28875	8	0.0891928	0.0315344
	16	0.2	0.13	0.39	0.36	0.28	0.26	0.34	0.35		18	0.261667	6	0.0888632	0.0362782
	18			0.37	0.29	0.1	0.28	0.28	0.25		20	0.2125	4	0.0834166	0.0417083
	20				0.27		0.09	0.26	0.23		22	0.27	3	0.02	0.011547
	22				0.25			0.29	0.27		24	0.313333	3	0.0981495	0.0566667
	24				0.37			0.2	0.37		26	0.37	3	0.2	0.11547
	26				0.37			0.17	0.57		28	0.385	2	0.13435	0.095
	28				0.48				0.29		30	0.385	2	0.120208	0.085
	30				0.47				0.3		34	0.67	2	0.282843	0.2
	34				0.87				0.47		38	0.8	2	0.226274	0.16
	38				0.96				0.64		42	1.005	2	0.0353553	0.025
	42				0.98				1.03		50	3.05	2	2.22032	1.57
	50				1.48				4.62		60	4.445	2	1.68999	1.195
	60				3.25				5.64
